# Supplementary material for: Investigation of 12 X-STR loci in Mongolian and Eastern Han populations of China with comparison to other populations
Source: Sci Rep. 2018 Mar 9;8:4287. doi: 10.1038/s41598-018-22665-3 (PMC5844901; doi:10.1038/s41598-018-22665-3)
Supplement: Supplementary file 2 — Table S1 [file 41598_2018_22665_MOESM2_ESM.xls]

## Sheet: Sheet1
Supplementary data in "Investigation of 12 X-STR loci in Mongolian and Eastern Han populations of China with comparison to other populations"
Supplementary Table S1
Haplotype frequency in Mongolian males (N=116)
LG1 Haplotype	Count	Frequency	LG2 Haplotype	Count	Frequency	LG3 Haplotype	Count	Frequency	LG4 Haplotype	Count	Frequency
10 16 18	1	0.0086	11 16 17	1	0.0086	27 20 15	1	0.0086	13 36 29	1	0.0086
10 17 24.1	1	0.0086	12 17 18	1	0.0086	28 18 12	1	0.0086	14 32 29	1	0.0086
10 19 20	1	0.0086	12 17 19	1	0.0086	28 19 12	2	0.0172	14 32 30	1	0.0086
10 19 21.1	1	0.0086	12 17 20	1	0.0086	28 19 14	1	0.0086	14 33.2 29	1	0.0086
10 19 22.1	1	0.0086	12 18 19	2	0.0172	28.2 19 12	1	0.0086	14 34 29.2	1	0.0086
10 19 26.1	1	0.0086	12 18 20	1	0.0086	28.2 19 14	1	0.0086	14 35 26	1	0.0086
10 19 27.1	1	0.0086	12 18 21	1	0.0086	29 16 12	1	0.0086	14 35 27	1	0.0086
10 19 28.1	2	0.0172	12 19 17	1	0.0086	29 19 13	4	0.0345	14 35 29	1	0.0086
10 20 19	1	0.0086	13 14 21	1	0.0086	29.2 18 12	2	0.0172	14 35 30	2	0.0172
10 20 23.1	1	0.0086	13 15 22	2	0.0172	29.2 18 14	1	0.0086	14 35 32	2	0.0172
10 20 24.1	1	0.0086	13 16 16	1	0.0086	29.2 19 12	2	0.0172	14 35 42.2	1	0.0086
10 20 25.1	1	0.0086	13 16 20	3	0.0259	29.2 20 13	1	0.0086	14 36 25	1	0.0086
10 20 26.2	1	0.0086	13 17 17	2	0.0172	29.2 20 14	1	0.0086	14 36 26	1	0.0086
10 20 27.1	1	0.0086	13 17 19	3	0.0259	30 16 12	1	0.0086	14 36 27	1	0.0086
10 20 27.2	1	0.0086	13 18 16	1	0.0086	30 16 13	2	0.0172	14 36 44.2	1	0.0086
10 20 28.1	2	0.0172	13 18 17	2	0.0172	30 16 14	1	0.0086	14 37 24	1	0.0086
10 21 18	1	0.0086	13 18 18	1	0.0086	30 17 12	1	0.0086	14 37 25	1	0.0086
10 21 20	1	0.0086	13 18 19	3	0.0259	30 17 14	1	0.0086	14 37 27	1	0.0086
10 21 23.1	2	0.0172	13 18 21	2	0.0172	30 18 13	2	0.0172	14 37 29	1	0.0086
10 21 24.1	3	0.0259	13 19 19	1	0.0086	30 20 13	1	0.0086	14 37 32	1	0.0086
10 21 25.1	3	0.0259	13 19 20	2	0.0172	30.2 18 13	2	0.0172	14 37.3 25	1	0.0086
10 21 29.1	1	0.0086	13 20 19	1	0.0086	30.2 18 14	1	0.0086	14 37.3 26	1	0.0086
10 22 17	1	0.0086	13 20 22	1	0.0086	30.2 19 11	1	0.0086	14 38 25	1	0.0086
10 22 20.1	1	0.0086	14 15 21	1	0.0086	30.2 19 12	1	0.0086	14 38 27	1	0.0086
10 22 23.1	2	0.0172	14 15 22	1	0.0086	30.2 19 13	2	0.0172	14 38 28	1	0.0086
10 22 26.1	2	0.0172	14 16 17	2	0.0172	30.2 19 14	2	0.0172	14 38 30	1	0.0086
10 22 27.1	2	0.0172	14 16 19	5	0.0431	31 15 13	1	0.0086	14 39 28	1	0.0086
10 22 28.1	2	0.0172	14 16 20	3	0.0259	31 15 14	1	0.0086	15 32 27	2	0.0172
10 23 18	1	0.0086	14 16 21	1	0.0086	31 16 13	4	0.0345	15 33 26	1	0.0086
10 23 23.1	1	0.0086	14 16 22	1	0.0086	31 16 14	1	0.0086	15 33 30	1	0.0086
10 23 29.1	1	0.0086	14 17 15	1	0.0086	31 17 13	1	0.0086	15 33 39.2	1	0.0086
10 24 18	1	0.0086	14 17 18	3	0.0259	31 17 14	1	0.0086	15 34 25	1	0.0086
10 24 20	1	0.0086	14 17 19	3	0.0259	31 18 11	1	0.0086	15 34 26	1	0.0086
10 24 23.1	1	0.0086	14 17 20	2	0.0172	31 18 12	1	0.0086	15 34 27	1	0.0086
10 24 25.1	2	0.0172	14 17 21	3	0.0259	31 19 11	1	0.0086	15 34 28	2	0.0172
10 25 22.1	1	0.0086	14 17 22	1	0.0086	31 19 12	1	0.0086	15 34 29	2	0.0172
10 25 27.1	1	0.0086	14 18 17	1	0.0086	31 20 13	1	0.0086	15 34 30	1	0.0086
10 25 28.1	1	0.0086	14 18 18	2	0.0172	31 20 14	1	0.0086	15 35 26	2	0.0172
10 25 31.1	1	0.0086	14 18 19	2	0.0172	31.2 18 12	1	0.0086	15 35 27	5	0.0431
10 26 18	1	0.0086	14 18 20	1	0.0086	31.2 18 13	1	0.0086	15 35 28	2	0.0172
10 26 22.1	1	0.0086	14 18 21	1	0.0086	31.2 18 14	4	0.0345	15 35 29	2	0.0172
10 26 28.1	1	0.0086	14 18 22	1	0.0086	31.2 18 15	1	0.0086	15 35 30	1	0.0086
10 26 30.1	1	0.0086	14 18 23	2	0.0172	31.2 19 13	3	0.0259	15 35 31	4	0.0345
10 27 18	1	0.0086	14 19 17	3	0.0259	31.2 19 14	2	0.0172	15 35 32	2	0.0172
10 27 26.1	1	0.0086	14 19 19	2	0.0172	31.2 19 16	1	0.0086	15 35 41.2	1	0.0086
10 28 24.1	1	0.0086	14 19 20	1	0.0086	31.2 20 13	1	0.0086	15 35 42.2	1	0.0086
10 28 26.3	1	0.0086	14 19 22	1	0.0086	32 16 12	2	0.0172	15 36 26	4	0.0345
10 30 18	1	0.0086	15 14 20	1	0.0086	32 16 13	4	0.0345	15 36 27	3	0.0259
10 30 25.1	1	0.0086	15 16 19	1	0.0086	32 16 14	3	0.0259	15 36 28	3	0.0259
10 30 28.1	1	0.0086	15 16 21	1	0.0086	32 17 14	1	0.0086	15 36 29	4	0.0345
10 33 22.1	2	0.0172	15 16 22	1	0.0086	32 18 13	2	0.0172	15 36 30	1	0.0086
10 34 18	1	0.0086	15 17 17	1	0.0086	32 19 13	2	0.0172	15 36 31	1	0.0086
11 19 27.1	1	0.0086	15 17 18	2	0.0172	32 19 14	1	0.0086	15 36 32	1	0.0086
11 20 26.1	1	0.0086	15 17 19	2	0.0172	32 20 13	2	0.0172	15 37 25	2	0.0172
11 20 28.1	1	0.0086	15 17 20	5	0.0431	32.2 16 13	1	0.0086	15 37 26	2	0.0172
11 21 23.1	1	0.0086	15 17 21	1	0.0086	32.2 18 12	1	0.0086	15 37 27	2	0.0172
11 21 27.1	1	0.0086	15 17 22	2	0.0172	32.2 18 13	3	0.0259	15 37 29	2	0.0172
11 21 28.1	1	0.0086	15 18 14	1	0.0086	32.2 19 12	1	0.0086	15 37 30	2	0.0172
11 21 29.1	2	0.0172	15 18 19	1	0.0086	32.2 19 13	2	0.0172	15 37 31	2	0.0172
11 21 30.1	1	0.0086	15 18 20	2	0.0172	32.2 19 14	6	0.0517	15 37 34	1	0.0086
11 22 18	1	0.0086	15 18 21	3	0.0259	32.2 20 12	1	0.0086	15 37.3 25	1	0.0086
11 22 23.1	1	0.0086	15 18 22	2	0.0172	33 15 13	1	0.0086	15 37.3 26	1	0.0086
11 22 25.1	1	0.0086	15 19 18	2	0.0172	33 15 14	1	0.0086	15 37.3 31	2	0.0172
11 22 26.1	1	0.0086	15 19 20	2	0.0172	33 16 12	2	0.0172	15 38 24	1	0.0086
11 23 21	1	0.0086	15 19 21	1	0.0086	33 16 14	1	0.0086	15 38 25	2	0.0172
11 23 24.1	1	0.0086	16 15 18	1	0.0086	33 17 15	2	0.0172	15 38 26	2	0.0172
11 23 28.1	1	0.0086	16 15 21	1	0.0086	33 18 12	1	0.0086	15 38 27	1	0.0086
11 24 26.1	2	0.0172	16 16 20	1	0.0086	33 18 15	1	0.0086	15 38 30	1	0.0086
11 24 27.1	1	0.0086	16 17 19	1	0.0086	33.2 18 13	1	0.0086	15 39 40.2	1	0.0086
11 25 18	2	0.0172	16 18 20	1	0.0086	34 15 13	2	0.0172	15 40 25	1	0.0086
11 25 25.1	1	0.0086	16 18 21	1	0.0086	34 16 12	1	0.0086	15 41 26	1	0.0086
11 25 27.1	1	0.0086				34 16 14	1	0.0086	15 41.3 29	1	0.0086
11 26 26.1	1	0.0086				34 17 13	1	0.0086	16 33 30	1	0.0086
11 28 25.1	1	0.0086				34.2 18 14	1	0.0086	16 34 25	1	0.0086
11 29 23.1	1	0.0086				34.2 19 14	1	0.0086	16 34 27	1	0.0086
11 29 24.1	1	0.0086				35.2 19 13	1	0.0086	16 36 28	1	0.0086
11 29 26.1	2	0.0172							16 37 29	1	0.0086
11 29 29.1	1	0.0086							16 37 30	1	0.0086
11 31 25.1	1	0.0086							16 38 27	1	0.0086
11 32 30.1	1	0.0086							16 38 28	1	0.0086
12 18 25.1	1	0.0086							17 36 25	1	0.0086
12 18 26.1	1	0.0086
12 19 32	1	0.0086
12 20 20	1	0.0086
12 20 25.1	1	0.0086
12 20 26.1	1	0.0086
12 20 28.1	1	0.0086
12 21 26.1	1	0.0086
12 22 27.2	1	0.0086
12 22 29.1	1	0.0086
12 24 23.1	1	0.0086
12 25 23	1	0.0086
12 25 27.1	1	0.0086
12 26 28.1	1	0.0086
12 30 34.1	1	0.0086
13 34 24.1	1	0.0086
14 25 18	1	0.0086
14 29 25.1	1	0.0086
9 20 18	1	0.0086
Haplotype diversidy	0.997196		Haplotype diversidy	0.99013		Haplotype diversidy	0.990289		Haplotype diversidy	0.992243
