# Supplementary material for: Investigation of 12 X-STR loci in Mongolian and Eastern Han populations of China with comparison to other populations
Source: Sci Rep. 2018 Mar 9;8:4287. doi: 10.1038/s41598-018-22665-3 (PMC5844901; doi:10.1038/s41598-018-22665-3)
Supplement: Supplementary file 3 — Table S2 [file 41598_2018_22665_MOESM3_ESM.xls]

## Sheet: Sheet1
Supplementary data in "Investigation of 12 X-STR loci in Mongolian and Eastern Han populations of China with comparison to other populations"
Supplementary Table S2
Haplotype frequency in Eastern Chinese Han males (N=200)
LG1 Haplotype	Count	Frequency	LG2 Haplotype	Count	Frequency	LG3 Haplotype	Count	Frequency	LG4 Haplotype	Count	Frequency
10 17 21.1	1	0.005	11 17 21	1	0.005	27 19 12	1	0.005	13 36 27	1	0.005
10 17 28.1	1	0.005	12 16 18	1	0.005	27 19 13	1	0.005	14 31 27	1	0.005
10 18 23.1	1	0.005	12 16 21	2	0.01	27.2 18 12	1	0.005	14 32 28	1	0.005
10 18 25.1	1	0.005	12 17 20	1	0.005	27.2 19 12	1	0.005	14 33 26	2	0.01
10 18 27.1	1	0.005	12 17 21	1	0.005	28 18 12	1	0.005	14 33 29	2	0.01
10 18 29.1	1	0.005	12 17 22	1	0.005	28 18 13	1	0.005	14 33 32	1	0.005
10 18 30.1	2	0.01	12 18 20	1	0.005	28 19 12	1	0.005	14 33 33	1	0.005
10 19 18	3	0.015	12 19 18	1	0.005	28.2 17 12	3	0.015	14 34 27	1	0.005
10 19 19	2	0.01	13 15 18	1	0.005	28.2 18 11	1	0.005	14 34 28	1	0.005
10 19 23.1	1	0.005	13 16 19	3	0.015	28.2 18 12	1	0.005	14 34 29	1	0.005
10 19 24.1	1	0.005	13 17 16	1	0.005	28.2 19 12	2	0.01	14 34 31	1	0.005
10 19 26.1	1	0.005	13 17 17	3	0.015	28.2 19 13	3	0.015	14 35 26	2	0.01
10 19 27.1	1	0.005	13 17 18	2	0.01	29 16 12	3	0.015	14 35 27	2	0.01
10 20 18	3	0.015	13 17 19	1	0.005	29 16 13	1	0.005	14 35 28	1	0.005
10 20 21	1	0.005	13 17 20	6	0.03	29 19 11	1	0.005	14 35 29	2	0.01
10 20 22.1	3	0.015	13 17 21	3	0.015	29 19 12	2	0.01	14 35 30	1	0.005
10 20 23.1	1	0.005	13 17 22	4	0.02	29 19 13	2	0.01	14 35 31	1	0.005
10 20 24.1	3	0.015	13 18 18	2	0.01	29 20 13	1	0.005	14 35 42.2	2	0.01
10 20 26.1	3	0.015	13 18 19	2	0.01	29.2 17 12	1	0.005	14 36 25	2	0.01
10 20 27.1	1	0.005	13 18 21	3	0.015	29.2 18 13	3	0.015	14 36 26	2	0.01
10 20 28.1	3	0.015	13 18 22	2	0.01	29.2 19 12	1	0.005	14 36 27	5	0.025
10 21 18	1	0.005	13 19 17	1	0.005	29.2 19 13	4	0.02	14 36 27.3	1	0.005
10 21 19	1	0.005	13 19 18	2	0.01	29.2 19 14	1	0.005	14 36 28	5	0.025
10 21 22.1	1	0.005	13 21 19	1	0.005	29.2 19 15	2	0.01	14 36 29	1	0.005
10 21 23.1	1	0.005	14 14 20	1	0.005	29.2 20 15	1	0.005	14 36 30	1	0.005
10 21 25.1	1	0.005	14 15 18	1	0.005	30 16 12	4	0.02	14 36 31	2	0.01
10 21 27.1	2	0.01	14 15 19	3	0.015	30 16 13	4	0.02	14 36 33	1	0.005
10 21 30.1	1	0.005	14 15 20	1	0.005	30 16 14	1	0.005	14 36 43.2	1	0.005
10 22 18	2	0.01	14 15 21	2	0.01	30 17 13	1	0.005	14 37 24	1	0.005
10 22 23.1	2	0.01	14 15 22	1	0.005	30 17 14	1	0.005	14 37 25	1	0.005
10 22 24.1	2	0.01	14 16 16	1	0.005	30 18 12	1	0.005	14 37 26	2	0.01
10 22 25.1	3	0.015	14 16 17	1	0.005	30 18 13	1	0.005	14 37 27	1	0.005
10 22 26.1	1	0.005	14 16 18	2	0.01	30 19 11	1	0.005	14 37 28	2	0.01
10 22 27.1	2	0.01	14 16 19	4	0.02	30 19 12	3	0.015	14 37 29	3	0.015
10 22 28.1	1	0.005	14 16 20	5	0.025	30 19 15	1	0.005	14 37 30	3	0.015
10 23 23.1	1	0.005	14 16 21	3	0.015	30 20 12	2	0.01	14 37 33	1	0.005
10 23 24.1	3	0.015	14 17 18	1	0.005	30 20 13	1	0.005	14 37.3 27	1	0.005
10 23 26.1	1	0.005	14 17 19	5	0.025	30.2 18 12	3	0.015	14 37.3 33	1	0.005
10 23 28.1	1	0.005	14 17 20	6	0.03	30.2 18 15	1	0.005	14 38 24	1	0.005
10 23 29.1	1	0.005	14 17 22	3	0.015	30.2 19 12	5	0.025	14 38 26	2	0.01
10 23 30.1	1	0.005	14 18 17	3	0.015	30.2 19 13	6	0.03	14 38 27	3	0.015
10 23 31	1	0.005	14 18 18	1	0.005	30.2 19 14	3	0.015	14 38 29	1	0.005
10 23.2 26.1	1	0.005	14 18 19	8	0.04	30.2 20 12	1	0.005	14 38 30	1	0.005
10 23.3 25.1	1	0.005	14 18 20	2	0.01	30.2 20 13	2	0.01	14 38.2 26	1	0.005
10 23.3 27.1	1	0.005	14 18 21	3	0.015	31 16 11	1	0.005	14 38.3 29	1	0.005
10 24 18	1	0.005	14 18 22	1	0.005	31 16 12	3	0.015	14 39 25	1	0.005
10 24 24.1	2	0.01	14 18 23	1	0.005	31 16 13	5	0.025	14 40.3 24	1	0.005
10 24 25.1	1	0.005	14 18 25	1	0.005	31 16 14	2	0.01	15 31 27	2	0.01
10 24 26.1	1	0.005	14 19 19	2	0.01	31 16 15	1	0.005	15 31 29	1	0.005
10 24 27.1	1	0.005	14 19 20	3	0.015	31 17 12	2	0.01	15 31 32	1	0.005
10 25 20	1	0.005	14 19 21	3	0.015	31 17 13	6	0.03	15 32 26	1	0.005
10 25 22.1	1	0.005	14 19 22	2	0.01	31 17 14	1	0.005	15 32 27	1	0.005
10 25 23.1	1	0.005	14 20 20	1	0.005	31 18 11	1	0.005	15 32 33	1	0.005
10 25 24.1	1	0.005	15 14 21	1	0.005	31 18 12	2	0.01	15 32.2 41.2	1	0.005
10 25 25.1	1	0.005	15 15 18	1	0.005	31 18 13	2	0.01	15 33 28	3	0.015
10 25 26.1	2	0.01	15 15 19	1	0.005	31 18 15	1	0.005	15 33 29	1	0.005
10 25 27.1	4	0.02	15 15 20	1	0.005	31 19 12	1	0.005	15 33 30	2	0.01
10 25 30.1	1	0.005	15 15 21	1	0.005	31 19 13	4	0.02	15 33 31	1	0.005
10 26 18	1	0.005	15 15 22	2	0.01	31 20 12	1	0.005	15 33 32	1	0.005
10 26 20	1	0.005	15 16 19	4	0.02	31 20 13	1	0.005	15 33 33	1	0.005
10 26 25.1	2	0.01	15 16 20	1	0.005	31.2 18 12	3	0.015	15 34 24	1	0.005
10 26 26.1	1	0.005	15 16 21	4	0.02	31.2 18 13	4	0.02	15 34 27	4	0.02
10 26 28.1	1	0.005	15 16 22	5	0.025	31.2 18 14	1	0.005	15 34 28	2	0.01
10 26 30.1	1	0.005	15 17 17	1	0.005	31.2 19 12	1	0.005	15 34 29	2	0.01
10 27 18	1	0.005	15 17 18	4	0.02	31.2 19 13	7	0.035	15 34 30	2	0.01
10 27 20	1	0.005	15 17 19	5	0.025	31.2 19 14	2	0.01	15 34 31	3	0.015
10 27 23.1	1	0.005	15 17 20	5	0.025	31.2 19 15	1	0.005	15 35 24	1	0.005
10 27 24.1	1	0.005	15 17 21	1	0.005	31.2 20 13	2	0.01	15 35 26	2	0.01
10 27 25.1	1	0.005	15 17 22	1	0.005	32 16 12	12	0.06	15 35 27	6	0.03
10 28 20	1	0.005	15 18 17	1	0.005	32 16 13	6	0.03	15 35 28	3	0.015
10 28 25.1	1	0.005	15 18 18	1	0.005	32 16 14	5	0.025	15 35 29	6	0.03
10 28 27.1	1	0.005	15 18 19	3	0.015	32 16 15	2	0.01	15 35 31	1	0.005
10 29 18	1	0.005	15 18 20	6	0.03	32 17 12	1	0.005	15 35.3 27	1	0.005
10 29 21.1	1	0.005	15 18 21	3	0.015	32 17 13	2	0.01	15 36 24	1	0.005
10 29 24.1	2	0.01	15 18 22	1	0.005	32 18 12	1	0.005	15 36 25	1	0.005
10 29 25.1	1	0.005	15 19 18	1	0.005	32 18 13	1	0.005	15 36 26	5	0.025
10 29 27.1	2	0.01	15 19 20	4	0.02	32 19 12	1	0.005	15 36 27	4	0.02
10 29 28.1	1	0.005	15 19 21	3	0.015	32 19 15	2	0.01	15 36 28	5	0.025
10 30 18	1	0.005	15 19 22	1	0.005	32 20 12	1	0.005	15 36 29	3	0.015
10 30 22.1	1	0.005	15 20 20	1	0.005	32 20 15	1	0.005	15 36 31	1	0.005
10 30 27.1	1	0.005	16 15 19	1	0.005	32.2 17 12	1	0.005	15 37 25	1	0.005
10 30 29.1	1	0.005	16 15 20	1	0.005	32.2 18 13	1	0.005	15 37 26	5	0.025
10 31 18	2	0.01	16 16 17	2	0.01	32.2 18 14	1	0.005	15 37 27	5	0.025
10 31 24.1	1	0.005	16 16 19	1	0.005	32.2 19 13	4	0.02	15 37 29	2	0.01
10 31 26.1	1	0.005	16 16 20	1	0.005	32.2 19 14	1	0.005	15 37 30	2	0.01
10 31 29.1	1	0.005	16 17 17	2	0.01	33 15 13	1	0.005	15 37 31	1	0.005
10 32 20	1	0.005	16 17 19	2	0.01	33 15 14	1	0.005	15 37 32	1	0.005
10 32 27.1	1	0.005	16 17 20	3	0.015	33 16 12	3	0.015	15 37 33	1	0.005
10 33 23.1	1	0.005	16 18 17	1	0.005	33 16 13	3	0.015	15 37 43.2	1	0.005
10 35 27.1	1	0.005	16 18 19	1	0.005	33 16 14	1	0.005	15 38 25	1	0.005
10 36 27.1	1	0.005	16 18 23	1	0.005	33 18 12	1	0.005	15 38 27	2	0.01
11 16 29.1	1	0.005	17 17 21	2	0.01	33 19 11	1	0.005	15 38 28	1	0.005
11 17 23.1	1	0.005	17 18 21	1	0.005	33 19 12	1	0.005	15 38 29	2	0.01
11 18 24.1	2	0.01	17 19 19	1	0.005	33 19 14	1	0.005	15 38 31	1	0.005
11 18 25.1	1	0.005				33 20 12	1	0.005	15 38 32	3	0.015
11 19 18	1	0.005				33.2 18 13	1	0.005	15 38.3 27	1	0.005
11 19 24.1	1	0.005				34 15 13	1	0.005	15 38.3 28	4	0.02
11 20 25.1	1	0.005				34 16 16	1	0.005	15 38.3 29	1	0.005
11 20 27.1	2	0.01				34 17 15	1	0.005	15 38.3 30	1	0.005
11 20 28.1	1	0.005				34.2 18 11	1	0.005	15 38.3 31	1	0.005
11 21 19	1	0.005				34.2 19 13	1	0.005	15 39 28	2	0.01
11 21 22.1	1	0.005							15 39 31	2	0.01
11 21 24.1	1	0.005							15 39.3 24	1	0.005
11 21 26.1	1	0.005							15 39.3 28	2	0.01
11 21 28.1	1	0.005							15 41.3 28	1	0.005
11 21 29.1	1	0.005							15 42.3 28	1	0.005
11 22 22.1	1	0.005							16 35 27	1	0.005
11 22 25.1	3	0.015							16 35 28	1	0.005
11 23 24.1	1	0.005							16 36 28	3	0.015
11 23 28.1	1	0.005							16 36 30	1	0.005
11 24 18	1	0.005							16 37 27	1	0.005
11 24 26.1	2	0.01							16 38 28	1	0.005
11 24 29.1	1	0.005							17 36 24	1	0.005
11 25 24.1	1	0.005							17 38 28	1	0.005
11 25 25.1	1	0.005
11 25 27.1	1	0.005
11 25 28.1	1	0.005
11 26 18	1	0.005
11 26 24.1	1	0.005
11 27 23.1	1	0.005
11 27 25.1	2	0.01
11 27 26.1	1	0.005
11 27 27.1	2	0.01
11 28 25.1	1	0.005
11 29 19	1	0.005
11 29 26.1	2	0.01
11 29 27.1	1	0.005
11 30 23.1	1	0.005
11 30 28.1	1	0.005
11 31 18	1	0.005
11 31 26.1	1	0.005
11 31 27.1	1	0.005
11 32 18	1	0.005
11 32 25.1	1	0.005
11 32 26.1	1	0.005
11 33 25.1	1	0.005
11 34 18	1	0.005
12 19 19	1	0.005
12 19 26.1	1	0.005
12 19 28.1	1	0.005
12 20 23.1	1	0.005
12 20 26.1	1	0.005
12 21 25.1	1	0.005
12 22 23.1	1	0.005
12 23 24.1	1	0.005
12 24 19	1	0.005
12 25 23.1	1	0.005
12 26 21	1	0.005
12 29 28.1	1	0.005
12 30 25.1	1	0.005
12 32 26.1	1	0.005
13 21 25.1	2	0.01
13 22 22.1	1	0.005
13 22 27.1	1	0.005
9 19 26.1	1	0.005
9 19 29.1	1	0.005
9 22 24.1	1	0.005
9 22 26.1	1	0.005
9 25 25.1	1	0.005
Haplotype diversidy	0.997337		Haplotype diversidy	0.988945		Haplotype diversidy	0.987638		Haplotype diversidy	0.99196
