# Supplementary material for: Investigation of 12 X-STR loci in Mongolian and Eastern Han populations of China with comparison to other populations
Source: Sci Rep. 2018 Mar 9;8:4287. doi: 10.1038/s41598-018-22665-3 (PMC5844901; doi:10.1038/s41598-018-22665-3)
Supplement: Supplementary file 4 — Table S3 [file 41598_2018_22665_MOESM4_ESM.xls]

## Sheet: Sheet3
Supplementary data in "Investigation of 12 X-STR loci in Mongolian and Eastern Han populations of China with comparison to other populations"
Supplementary Table S3
Allelic frequency in the Mongolian population (N=232, female=116, male=116)
Allele	DXS8378			Allele	DXS10135			Allele	DXS10148			Allele	DXS7132			Allele	DXS10074			Allele	DXS10079			Allele	DXS10101			Allele	DXS10103			Allele	HPRTB			Allele	DXS7423			Allele	DXS10134			Allele	DXS10146
	Female	Male	Pooled		Female	Male	Pooled		Female	Male	Pooled		Female	Male	Pooled		Female	Male	Pooled		Female	Male	Pooled		Female	Male	Pooled		Female	Male	Pooled		Female	Male	Pooled		Female	Male	Pooled		Female	Male	Pooled		Female	Male	Pooled
9	0.0215517	0.00862069	0.0150862	15	0.00431034		0.00215517	17		0.00862069	0.00431035	11	0.00862069	0.00862069	0.00862069	8	0.012931		0.00646552	14		0.00862069	0.00431035	27	0.012931	0.00862069	0.0107759	15	0.0732759	0.0517241	0.0625	10	0.00431035		0.00215517	13	0.0172414	0.00862069	0.012931	31.1	0.00862069		0.00431034	24	0.0301724	0.0172414	0.0237069
10	0.543103	0.560345	0.551724	16		0.00862069	0.00431035	18	0.103448	0.112069	0.107759	12	0.0646552	0.0689655	0.0668103	13	0.00431034		0.00215517	15		0.00862069	0.00431035	27.2	0.0258621		0.012931	16	0.275862	0.215517	0.24569	11	0.0732759	0.0258621	0.049569	14	0.323276	0.241379	0.282328	32	0.0215517	0.0344828	0.0280172	25	0.0603448	0.112069	0.0862069
11	0.232759	0.275862	0.25431	17	0.0215517	0.00862069	0.0150862	19	0.0603448	0.00862069	0.0344828	13	0.215517	0.224138	0.219828	14	0.012931	0.0172414	0.0150862	16	0.0215517	0.0172414	0.0193966	28	0.0301724	0.0344828	0.0323276	17	0.0862069	0.0689655	0.0775862	12	0.224138	0.206897	0.215517	15	0.573276	0.672414	0.622845	33	0.0474138	0.0344828	0.0409483	26	0.107759	0.146552	0.127155
12	0.150862	0.12931	0.140086	18	0.0431034	0.0172414	0.0301724	20	0.012931	0.0344828	0.0237069	14	0.318966	0.37931	0.349138	15	0.0603448	0.0517241	0.0560345	17	0.0431034	0.112069	0.0775862	28.2	0.0258621	0.0172414	0.0215517	18	0.155172	0.241379	0.198276	13	0.426724	0.413793	0.420259	16	0.0775862	0.0689655	0.0732759	33.2		0.00862069	0.00431035	27	0.163793	0.172414	0.168103
13	0.0344828	0.00862069	0.0215517	19	0.0948276	0.0775862	0.0862069	20.1	0.00862069	0.00862069	0.00862069	15	0.297414	0.267241	0.282328	16	0.202586	0.181034	0.19181	18	0.125	0.103448	0.114224	29	0.0344828	0.0431034	0.0387931	19	0.293103	0.336207	0.314655	14	0.206897	0.301724	0.25431	17	0.00862069	0.00862069	0.00862069	34	0.103448	0.0948276	0.0991379	28	0.155172	0.0948276	0.125
14	0.012931	0.0172414	0.0150862	20	0.133621	0.137931	0.135776	21	0.00862069	0.00862069	0.00862069	16	0.0818966	0.0517241	0.0668103	16.2	0.00431034		0.00215517	19	0.232759	0.241379	0.237069	29.2	0.0474138	0.0603448	0.0538793	20	0.107759	0.0862069	0.0969828	15	0.0517241	0.0431034	0.0474138					35	0.215517	0.241379	0.228448	29	0.193966	0.146552	0.170259
22	0.00431035		0.00215517	21	0.146552	0.155172	0.150862	21.1	0.00431034	0.00862069	0.00646552	17	0.012931		0.00646552	17	0.275862	0.301724	0.288793	19.2	0.00431034		0.00215517	30	0.0603448	0.0775862	0.0689655	21	0.00862069		0.00431034	16	0.012931	0.00862069	0.0107759					36	0.185345	0.206897	0.196121	29.2		0.00862069	0.00431035
				22	0.0862069	0.137931	0.112069	22.1	0.0431034	0.0431034	0.0431034					18	0.262931	0.293103	0.278017	20	0.219828	0.224138	0.221983	30.2	0.0905172	0.0775862	0.0840517													36.2	0.00431034		0.00215517	30	0.155172	0.112069	0.133621
				22.1	0.00431034		0.00215517	23		0.00862069	0.00431035					18.2	0.00431034		0.00215517	21	0.211207	0.155172	0.18319	31	0.168103	0.12931	0.148707													36.3	0.00431034		0.00215517	31	0.0517241	0.0775862	0.0646552
				23	0.0646552	0.0517241	0.0581897	23.1	0.0775862	0.0948276	0.0862069					19	0.146552	0.137931	0.142241	22	0.133621	0.112069	0.122845	31.2	0.103448	0.12069	0.112069													37	0.185345	0.172414	0.178879	32	0.0215517	0.0517241	0.0366379
				24	0.0775862	0.0775862	0.0775862	24.1	0.0732759	0.0775862	0.075431					20	0.012931	0.0172414	0.0150862	23	0.00862069	0.0172414	0.012931	32	0.224138	0.146552	0.185345													37.2	0.00431034		0.00215517	33	0.0258621		0.012931
				25	0.0603448	0.0948276	0.0775862	25.1	0.159483	0.12069	0.140086													32.2	0.0646552	0.12931	0.0969828													37.3	0.0301724	0.0517241	0.0409483	34	0.00431034	0.00862069	0.00646552
				25.3	0.00431034		0.00215517	26.1	0.133621	0.12069	0.127155													33	0.0603448	0.0775862	0.0689655													38	0.116379	0.112069	0.114224	39.2		0.00862069	0.00431035
				26	0.0517241	0.0517241	0.0517241	26.2		0.00862069	0.00431035													33.2	0.0301724	0.00862069	0.0193966													38.3	0.00862069		0.00431034	40.2		0.00862069	0.00431035
				26.1	0.00431034		0.00215517	26.3		0.00862069	0.00431035													34	0.0172414	0.0431034	0.0301724													39	0.0344828	0.0172414	0.0258621	41.2	0.00431034	0.00862069	0.00646552
				27	0.0344828	0.0172414	0.0258621	27.1	0.116379	0.0862069	0.101293													34.2	0.00431034	0.0172414	0.0107759													39.3	0.00862069		0.00431034	42.2	0.00431034	0.0172414	0.0107759
				28	0.0344828	0.0258621	0.0301724	27.2		0.0172414	0.00862069													35.2		0.00862069	0.00431035													40	0.00431034	0.00862069	0.00646552	43.2	0.012931		0.00646552
				29	0.0517241	0.0517241	0.0517241	28.1	0.0818966	0.12069	0.101293																													40.3	0.00862069		0.00431034	44.2		0.00862069	0.00431035
				30	0.0387931	0.0344828	0.0366379	29.1	0.0646552	0.0517241	0.0581897																													41		0.00862069	0.00431035	45.2	0.00862069		0.00431034
				31	0.00862069	0.00862069	0.00862069	29.2	0.00431034	0.0258621	0.0150862																													41.3	0.00431034	0.00862069	0.00646552
				32	0.00862069	0.00862069	0.00862069	30.1	0.0215517	0.00862069	0.0150862																													42.3	0.00431034		0.00215517
				33	0.012931	0.0172414	0.0150862	30.2	0.00431034		0.00215517
				34	0.00862069	0.0172414	0.012931	31	0.00431034		0.00215517
				35	0.00431034		0.00215517	31.1	0.00862069		0.00431034
								31.2	0.00431034		0.00215517
								32		0.00862069	0.00431035
								32.1	0.00431034		0.00215517
								34.1		0.00862069	0.00431035
