# Supplementary material for: Investigation of 12 X-STR loci in Mongolian and Eastern Han populations of China with comparison to other populations
Source: Sci Rep. 2018 Mar 9;8:4287. doi: 10.1038/s41598-018-22665-3 (PMC5844901; doi:10.1038/s41598-018-22665-3)
Supplement: Supplementary file 5 — Table S4 [file 41598_2018_22665_MOESM5_ESM.xls]

## Sheet: sheet 1
Supplementary data in "Investigation of 12 X-STR loci in Mongolian and Eastern Han populations of China with comparison to other populations" Supplementary data in "Investigation of 12 X-STR loci in Mongolian and Eastern Han populations of China with comparison to other populations" Supplementary data in "Investigation of 12 X-STR loci in Mongolian and Eastern Han populations of China with compar…
Supplementary Table S4
A total of 11 Chinese population groups and their sample sizes for 12 X-STRs population comparisons.
Population	Abbreviation	Sample size
		Male	Female	Total
Mongolian	-	116	116	232
Shanghai Han	SH Han	200	109	309
Northern Han	North Han	268	248	516
Hebei Han	HB Han	96	102	198
Henan Han	HN Han	269	269	538
Guangdong Han	GD Han	144	128	272
Taiwanese	-	327	187	514
Jilin Korean	JL Korean	257	316	573
Guangdong zhuang	GD Zhuang	100	100	200
Guangdong Yao	GD Yao	100	100	200
Fujian She	FJ She	51	51	102
