# Supplementary material for: Investigation of 12 X-STR loci in Mongolian and Eastern Han populations of China with comparison to other populations
Source: Sci Rep. 2018 Mar 9;8:4287. doi: 10.1038/s41598-018-22665-3 (PMC5844901; doi:10.1038/s41598-018-22665-3)
Supplement: Supplementary file 6 — Table S5 [file 41598_2018_22665_MOESM6_ESM.xls]

## Sheet: Table S4
Supplementary data in "Investigation of 12 X-STR loci in Mongolian and Eastern Han populations of China with comparison to other populations"
Supplementary Table S5
Average FST based on allele frequencies among 11 Chinese populations.
	Molgolian	SH han	North han	HB han	HN han	GD han	Taiwanese	LN korean	GD zhuang	GD yao	FJ she
Molgolian	*
SH han	0.00365	*
North han	0.000895833	0.00224583	*
HB han	0.0006325	0.00217667	0.0001325	*
HN han	0.00123583	0.00235667	2.75e-05	0.000383333	*
GD han	0.00176	0.00262167	0.000824167	0.00169417	0.001665	*
Taiwanese	0.00326083	0.000573333	0.00166	0.00126333	0.00163583	0.00248333	*
LN korean	0.00171333	0.0023725	0.00064	0.000810833	0.000506667	0.00233833	0.00159917	*
GD zhuang	0.00133583	0.00319417	0.000463333	0.00100167	0.000741667	0.000646667	0.00232	0.0020325	*
GD yao	0.0045225	0.00505333	0.00326333	0.00520083	0.00426333	0.00222583	0.00553417	0.00516333	0.00172917	*
FJ she	0.00242667	0.00147	0.00072	0.00211417	0.0010975	0.0012875	0.00167333	0.00141833	0.0023525	0.00382083	*
Figure in bold shows the maximum Fst value
